# Supplementary material for: QQ-SNV: single nucleotide variant detection at low frequency by comparing the quality quantiles
Source: BMC Bioinformatics. 2015 Nov 10;16:379. doi: 10.1186/s12859-015-0812-9 (PMC4641353; doi:10.1186/s12859-015-0812-9)
Supplement: Additional file 4: — QQ-SNV. The ZIP archive contains the following three files: the main perl script file to be executed QQ-SNV_workflow.pl and the SAS files QQ-SNV.sas and get_quantiles.sas. To test QQ-SNV, the read alignment files in SAM format for the HCV plasmid mixture data (downsampled 40 %) and the HCV 1b reference file in FASTA format can be downloaded from http://sourceforge.net/projects/qqsnv. To run QQ-SNV execute the following command: perl QQ-SNV_workflow.pl. (ZIP 5 kb) [file 12859_2015_812_MOESM4_ESM.zip]

Archive with 1 entries (1 files):
- Doc2.doc
